# Supplementary material for: Effects of Sample Size on Plant Single-Cell RNA Profiling
Source: Curr Issues Mol Biol. 2021 Oct 20;43(3):1685–97. doi: 10.3390/cimb43030119 (PMC8929096; doi:10.3390/cimb43030119)
Supplement: Supplementary file 1 [file cimb-43-00119-s001.zip]

Archive with 7 entries (7 files):
- Supplementary figures and tables/Figure S1.pptx
- Supplementary figures and tables/Figure S2.pptx
- Supplementary figures and tables/Figure S3.pptx
- Supplementary figures and tables/Figure S4.pptx
- Supplementary figures and tables/Table S1.xlsx
- Supplementary figures and tables/Table S2.pdf
- Supplementary figures and tables/Table S3.pdf
