# Supplementary material for: Effects of Sample Size on Plant Single-Cell RNA Profiling
Source: Curr Issues Mol Biol. 2021 Oct 20;43(3):1685–97. doi: 10.3390/cimb43030119 (PMC8929096; doi:10.3390/cimb43030119)
Supplement: Supplementary file 1 [file cimb-43-00119-s001.zip › Supplementary figures and tables/Table S1.xlsx]

## Sheet: Sheet1
		Description: Marker genes in this list are mainly integrated from five published Arabidopsis root single-cell articles. The DOI numbers of corresponding article is as follows: 10.1016/j.devcel.2019.02.022; 10.1105/tpc.18.00785; 10.1104/pp.18.01482; 10.1016/j.celrep.2019.04.054; 10.1016/j.molp.2019.04.004
Cortex	Endodermis	Pericycle	Atrichoblast	Trichoblast	Phloem_companion_cells	Columella	Quiescent_Center/Stem cell niche	Protophloem	Phloem	Protoxylem	Meri. Xylem	Xylem_pole_pericycle	Lateral_root_cap	Phloem_pole_pericycle	Phloem sieve element
AT1G05570	AT1G30750	AT1G74430	AT4G00730	AT1G03550	AT1G01190	AT2G33230	AT1G68640	AT1G14730	AT1G11570	AT1G04540	AT1G80100	AT1G02460	AT1G02360	AT1G22985	AT1G14730
AT1G15460	AT1G60690	AT3G24310	AT5G66800	AT1G45545	AT1G03410	AT3G10320	AT3G26120	AT5G40260	AT1G69580	AT1G04760	AT4G37650	AT1G43910	AT1G02390	AT1G26800	AT1G15080
AT1G62510	AT1G61590	AT4G28250	AT1G68560	AT1G48930	AT1G04330	AT4G18350	AT5G23780	AT5G57130	AT1G69970	AT1G06020	AT1G29950	AT1G66020	AT1G10990	AT1G30840	AT3G01680
AT3G12700	AT1G71740	AT5G25920	AT1G31950	AT1G69240	AT1G06830	AT5G22550	AT5G17430	AT5G62940	AT2G41200	AT1G07120	AT4G02750	AT2G18800	AT1G14260	AT1G34880	AT4G13600
AT3G14850	AT2G21100	AT4G29770	AT4G25250	AT2G46380	AT1G07640	AT1G26680	AT2G03830	AT1G15080	AT3G47180	AT1G09610	AT4G12620	AT2G28780	AT1G16150	AT1G38920	AT5G01370
AT5G03570	AT2G27370	AT1G58025	AT1G79840	AT3G51410	AT1G10380	AT2G18230	AT2G23050	AT3G01680	AT4G04620	AT1G09890	AT1G74150	AT2G30490	AT1G18380	AT1G42960	AT5G17260
AT5G44130	AT2G30210	AT4G34650	AT5G19750	AT3G60630	AT1G10900	AT3G18230	AT1G30530	AT4G13600	AT4G16400	AT1G10800	AT5G08260	AT2G38180	AT1G20350	AT1G47000	AT5G22870
AT5G53370	AT2G39430	AT5G06080	AT4G00360	AT4G04930	AT1G11450	AT3G28540	AT5G25900	AT5G67460	AT5G01480	AT1G12450	AT5G63140	AT2G44300	AT1G28290	AT1G51040	AT5G40260
AT5G55250	AT2G40160	AT1G52400	AT1G02390	AT1G13950	AT1G11460	AT3G52890	AT5G45780	AT5G22870	AT5G04680	AT1G14190	AT2G25060	AT3G06020	AT1G33610	AT1G55080	AT5G57130
AT1G64380	AT2G48130	AT2G19900	AT1G04360	AT2G03220	AT1G12010	AT3G55180	AT1G11420	AT1G54330	AT5G16610	AT1G16520	AT3G14730	AT3G06720	AT1G50050	AT1G59120	AT5G62940
AT5G48000	AT3G11550	AT5G24240	AT1G28290	AT4G07960	AT1G12140	AT5G07550	AT3G13510	AT1G60030	AT5G53030	AT1G17950	AT3G22790	AT3G11750	AT1G54020	AT1G63160	AT5G67460
AT3G21670	AT3G22620	AT3G06020	AT2G04160	AT4G25160	AT1G19715	AT3G29810	AT3G30350	AT3G17730	AT1G02950	AT1G19230	AT1G29940	AT3G29635	AT1G64470	AT1G67200
AT1G30380	AT4G02090	AT3G29635	AT2G17080	AT5G07450	AT1G21590	AT5G48300	AT1G16070	AT4G17910	AT1G05610	AT1G20720	AT5G06210	AT3G43630	AT1G65510	AT1G71240
AT1G52410	AT4G17215	AT4G17760	AT2G17330	AT5G65160	AT1G21760	AT5G64860	AT1G75580	AT4G36620	AT1G05770	AT1G21780	AT3G61100	AT3G61490	AT1G65730	AT1G75280
AT3G26300	AT5G06200	AT1G07430	AT2G28380	AT4G09500	AT1G21770	AT3G44240		AT4G03270	AT1G10360	AT1G26570	AT2G13540	AT4G20210	AT1G70080	AT1G79320
AT4G00700	AT5G42180	AT1G09420	AT2G30340	AT3G46270	AT1G22050	AT3G62320		AT1G06490	AT1G13920	AT1G27920	AT3G53190	AT4G27730	AT1G72140	AT1G83360
AT3G56080	AT5G66390	AT1G10370	AT2G33790	AT4G16920	AT1G22710	AT5G48130		AT1G11915		AT1G29200	AT5G37010	AT4G29200	AT1G80240	AT1G87400
AT5G27350	AT1G01120	AT1G11080	AT2G36050	AT1G07795	AT1G23380	AT1G04600		AT1G13050		AT1G48280	AT5G25475	AT5G09760	AT2G04160	AT1G91440
AT1G02310	AT2G14900	AT1G12430	AT2G45050	AT1G01750	AT1G23530	AT5G58580		AT1G31335		AT1G51640	AT3G54090	AT5G19730	AT2G17070	AT1G95480
AT1G02340	AT1G01480	AT1G17100	AT3G05980	AT1G02430	AT1G23560			AT1G33480			AT3G20430	AT5G26930	AT2G17330	AT1G99520
AT1G03210	AT1G05260
AT1G03457	AT1G07730
AT1G03870	AT1G07740
AT1G06000	AT1G09090
AT1G06430	AT1G11880
AT1G06650	AT1G14580
AT1G07650	AT1G27540
AT1G09390	AT1G27580
AT1G09750	AT1G28710
AT1G11790	AT1G43020
AT1G12230	AT1G44414
AT1G12240	AT1G44970
AT1G12845	AT1G48480
AT1G13080	AT1G54540
AT1G13420	AT1G61070
AT1G16720	AT1G69920
AT1G17990	AT1G69930
AT1G18020	AT1G77410
AT1G18870	AT1G78490
AT1G19250	AT1G80590
AT1G20010	AT2G15300
AT1G20190	AT2G18140
AT1G21070	AT2G18150
AT1G21100	AT2G28670
AT1G21110	AT2G29330
AT1G21120	AT2G32300
AT1G22430	AT2G36100
AT1G22740	AT2G44480
AT1G27460	AT2G47630
AT1G30130	AT2G48030
AT1G30370	AT2G48140
AT1G34040	AT3G03700
AT1G34060	AT3G04440
AT1G42550	AT3G23730
AT1G44160	AT3G29410
AT1G44575	AT3G49780
AT1G50250	AT4G05170
AT1G54730	AT4G08770
AT1G61740	AT4G11190
AT1G62580	AT4G11290
AT1G63340	AT4G13580
AT1G64910	AT4G13590
AT1G64920	AT4G15490
AT1G65060	AT4G16270
AT1G68410	AT4G19720
AT1G70580	AT4G20140
AT1G70890	AT4G25200
AT1G70900	AT4G26140
AT1G72900	AT4G27670
AT1G75780	AT4G28085
AT1G76090	AT4G28350
AT1G76100	AT4G32710
AT1G76490	AT4G36430
AT1G77990	AT5G06820
AT1G78560	AT5G16770
AT1G79410	AT5G22270
AT1G79720	AT5G23220
AT1G80320	AT5G23920
AT2G02080	AT5G27200
AT2G02780	AT5G41040
AT2G02950	AT5G45200
AT2G03370	AT5G45210
AT2G06850	AT5G47830
AT2G06925	AT5G51680
AT2G17890	AT5G51690
AT2G23000	AT5G52670
AT2G23010	AT5G53680
AT2G23170	AT5G57050
AT2G23910	AT5G67340
AT2G25160
AT2G26360
AT2G26640
AT2G26980
AT2G30520
AT2G32530
AT2G32540
AT2G33360
AT2G34490
AT2G34770
AT2G36430
AT2G38170
AT2G38300
AT2G39010
AT2G40260
AT2G41705
AT2G42320
AT2G42900
AT2G43050
AT2G44740
AT2G45180
AT2G46420
AT2G46930
AT2G48020
AT3G02750
AT3G05150
AT3G08600
AT3G09780
AT3G10520
AT3G11210
AT3G11340
AT3G13560
AT3G14680
AT3G16850
AT3G18830
AT3G20090
AT3G20110
AT3G21260
AT3G21560
AT3G21760
AT3G22460
AT3G22540
AT3G23470
AT3G23480
AT3G23750
AT3G24190
AT3G24750
AT3G26470
AT3G27170
AT3G27770
AT3G28040
AT3G28130
AT3G31415
AT3G32030
AT3G44300
AT3G44310
AT3G45780
AT3G46700
AT3G50280
AT3G50640
AT3G51240
AT3G51830
AT3G53210
AT3G55120
AT3G59140
AT3G62390
AT4G00710
AT4G01140
AT4G02410
AT4G04750
AT4G04850
AT4G04955
AT4G08690
AT4G12470
AT4G12690
AT4G12730
AT4G15390
AT4G15480
AT4G16670
AT4G20110
AT4G20820
AT4G22460
AT4G25560
AT4G25830
AT4G27030
AT4G27040
AT4G28040
AT4G28740
AT4G29270
AT4G29590
AT4G30420
AT4G33050
AT4G35060
AT4G36670
AT4G37310
AT4G38460
AT4G39070
AT4G39350
AT5G01620
AT5G02000
AT5G02200
AT5G02580
AT5G04330
AT5G04490
AT5G05270
AT5G05900
AT5G07190
AT5G07280
AT5G07820
AT5G07990
AT5G08050
AT5G08640
AT5G09230
AT5G09870
AT5G10470
AT5G11420
AT5G13140
AT5G13630
AT5G14120
AT5G15410
AT5G20110
AT5G20410
AT5G22300
AT5G24410
AT5G26660
AT5G27450
AT5G27930
AT5G28020
AT5G35970
AT5G38020
AT5G38030
AT5G38540
AT5G38550
AT5G40170
AT5G40890
AT5G41260
AT5G41440
AT5G42250
AT5G42270
AT5G42590
AT5G42600
AT5G43600
AT5G46050
AT5G47560
AT5G47990
AT5G48010
AT5G48290
AT5G48880
AT5G49360
AT5G50560
AT5G50660
AT5G51810
AT5G53970
AT5G56870
AT5G58350
AT5G58660
AT5G59250
AT5G59530
AT5G61290
AT5G62210
AT5G64330
AT5G64620
AT5G65380
AT5G65390
